# Supplementary material for: Synthesis and Electrochemical Performance of Microporous Hollow Carbon from Milkweed Pappus as Cathode Material of Lithium–Sulfur Batteries
Source: Nanomaterials (Basel). 2022 Oct 14;12(20):3605. doi: 10.3390/nano12203605 (PMC9606866; doi:10.3390/nano12203605)
Supplement: Supplementary file 1 [file nanomaterials-12-03605-s001.zip]

Archive with 1 entries (1 files):
- nanomaterials-1954111-supplementary.pdf
